# Supplementary material for: Corneal sensory nerve loss induced by repeated subconjunctival and topical bupivacaine disrupts tear secretion and enhances bacterial adhesion via neuropeptide modulation
Source: PLoS One. 2025 Aug 4;20(8):e0329112. doi: 10.1371/journal.pone.0329112 (PMC12321116; doi:10.1371/journal.pone.0329112)
Supplement: S1 Table — (XLSX) [file pone.0329112.s001.xlsx]

## Sheet: Nerve Density Score
PBS SCI + PBS TOP	Bup SCI	Bup SCI + Bup TOP
10	7	5
9	7	4
10	6	6
10	6	4
9	6	5
10	6	5

## Sheet: Tear Production Rate
PBS SCI + PBS TOP	Bup SCI	Bup SCI + Bup TOP	PBS + Bup SCI + Bup TOP	Sub SP + Bup SCI + Bup TOP	Sub SP + TOP SP + Bup SCI + Bup TOP
5	3	3	3	4	3
5	3	3	3	3	3
5	3	2	2	3	4
5	4	2	2	4	4
6	3	2	2	3	5
6	4	2	2	4	5

## Sheet: S. aureus adhesion
PBS SCI + PBS TOP_Log CFU Dilu 3	Bup SCI_Log CFU Dilu 3	Bup SCI + Bup TOP_Log CFU Dilu 4	PBS + Bup SCI + Bup TOP Log CFU Dilu 4	Sub CGRP + Bup SCI + Bup TOP Log CFU Dilu 3
6.17609	6.16435	7.30963	7.30963	6.35025
6.11394	6.08636	7.34635	7.29667	6.29667
6.07918	6.04139	7.21484	7.23045	6.36549
6.24055	5.92428	7.19866	7.19866	6.25042
6.10037	5.8451	7.16435	7.23553	6.23553
6.04139	6.11394	7.27875	7.27875	6.27875

## Sheet: S. epidermidis adhesion
PBS SCI + PBS TOP_coloni Dilu 3	Bup SCI_Coloni Dilu 3	Bup SCI + Bup TOP_Coloni Dilu 4	PBS + Bup SCI + Bup TOP Log CFU Dilu 4	Sub CGRP + Bup SCI + Bup TOP Log CFU Dilu 4	Sub CGRP + TOP CGRP + Bup SCI + Bup TOP Log CFU Dilu 3
6.04139	6.11394	7.30963	7.20412	6.64345	5.9345
5.95424	6.17609	7.20412	7.15836	6.69897	6.04139
6.07918	6.04139	7.15836	7.04139	6.47712	5.86923
5.47712	6.0569	7.04139	7.16435	6.60206	5.8451
5.66276	6.13988	7.16435	6.95424	6.64345	6.07188
5.73239	6.23045	7.26482	7.11394	6.80618	5.92428

## Sheet: P. aeruginosa adhesion
PBS SCI + PBS TOP_Log CFU Dilu 4	Bup SCI_Log CFU Dilu 5	Bup SCI + Bup TOP_Log CFU Dilu 5	PBS + Bup SCI + Bup TOP Log CFU Dilu 5	Sub CGRP + Bup SCI + Bup TOP Log CFU Dilu 5	Sub CGRP + TOP CGRP + Bup SCI + Bup TOP Log CFU Dilu 4
6.8451	7.16435	8.30963	8.26482	8.04139	6.8451
6.69897	7.08636	8.34635	8.26007	8.17609	6.64345
6.77815	7.04139	8.27875	8.26951	8.04139	6.69897
6.9345	6.92428	8.25042	8.24551	8.18752	6.74819
6.81954	6.8451	8.22011	8.23045	8.10037	6.88081
6.91381	7.11394	8.27875	8.27875	8.04139	6.9345

## Sheet: Corneal SP
PBS SCI + PBS TOP	Bup SCI	Bup SCI + Bup TOP	PBS + Bup SCI + Bup TOP	Sub SP + Bup SCI + Bup TOP	Sub SP + TOP SP + Bup SCI + Bup TOP
187	101	52	52	75	101
176	96	46	46	67	98
151	111	65	65	85	89

## Sheet: Tear SP
PBS SCI + PBS TOP	Bup SCI	Bup SCI + Bup TOP	PBS + Bup SCI + Bup TOP	Sub SP + Bup SCI + Bup TOP	Sub SP + TOP SP + Bup SCI + Bup TOP
154	86	52	52	72	111
144	92	46	46	78	101
132	75	38	38	85	96

## Sheet: Corneal CGRP
PBS SCI + PBS TOP	Bup SCI	Bup SCI + Bup TOP	PBS + Bup SCI + Bup TOP	Sub CGRP + Bup SCI + Bup TOP	Sub CGRP + TOP CGRP + Bup SCI + Bup TOP
192	121	62	62	99	115
187	132	75	75	86	121
171	125	83	83	101	108

## Sheet: Tear CGRP
PBS SCI + PBS TOP	Bup SCI	Bup SCI + Bup TOP	PBS + Bup SCI + Bup TOP	Sub CGRP + Bup SCI + Bup TOP	Sub CGRP + TOP CGRP + Bup SCI + Bup TOP
187	111	62	62	97	112
173	105	75	75	92	123
143	125	83	83	102	109
